# Supplementary material for: The High Solid Loading and Stability of SiO2 Ceramic Slurry for Stereolithography
Source: Materials (Basel). 2026 May 15;19(10):2071. doi: 10.3390/ma19102071 (PMC13208947; doi:10.3390/ma19102071)
Supplement: Supplementary file 1 [file materials-19-02071-s001.zip]

Archive with 1 entries (1 files):
- materials-4307227-supplementary.pdf
